# Supplementary material for: Acetylation of glucosyltransferases regulates Streptococcus mutans biofilm formation and virulence
Source: PLoS Pathog. 2021 Dec 3;17(12):e1010134. doi: 10.1371/journal.ppat.1010134 (PMC8673623; doi:10.1371/journal.ppat.1010134)
Supplement: S1 Table — (XLSX) [file ppat.1010134.s004.xlsx]

## Sheet: Sheet1
S1 Table. Bacterial strains and plasmids in this study.
Strains or plasmids	Description	Source
S. mutans
UA159	Wild type strain	ATCC 700610
UA159 pDL278	UA159 pDL278; Sper	This study
UA159 pDL278-actA	UA159 pDL278-386; Sper	This study
UA159 pDL278-actB	UA159 pDL278-639; Sper	This study
UA159 pDL278-actC	UA159 pDL278-844; Sper	This study
UA159 pDL278-actD	UA159 pDL278-850; Sper	This study
UA159 pDL278-actE	UA159 pDL278-1072c; Sper	This study
UA159 pDL278-actF	UA159 pDL278-1154c; Sper	This study
UA159 pDL278-actG	UA159 pDL278-1253c; Sper	This study
UA159 pDL278-actH	UA159 pDL278-1392c; Sper	This study
UA159 pDL278-actI	UA159 pDL278-1483c; Sper	This study
UA159 pDL278-actJ	UA159 pDL278-1511c; Sper	This study
UA159 pDL278-actK	UA159 pDL278-1558c; Sper	This study
UA159 pDL278-actL	UA159 pDL278-1654c; Sper	This study
UA159 pDL278-actM	UA159 pDL278-1730c; Sper	This study
UA159 pDL278-actN	UA159 pDL278-2055; Sper	This study
UA159 pDL278-actO	UA159 pDL278-2072c; Sper	This study
UA159 ΔactG	UA159 Δ1253c; Ems; p-Cl-Pher	This study
UA159 ΔgtfB	UA159 ΔgtfB; Kanr	Kindly provided by Robert A. Burne
E. coli
DH5α	F- φ80dlacZΔM15 Δ(lacZYA-argF)U169 deoR recA1 endA1 hsdR17	Laboratory stock
	(rk-，mk+) phoA supE44 λ- thi-1 gyrA96 relA1
BL21(DE3)	F- ompT hsdS B(rB-mB-)dcm gal (DE3)	Novagen
Plasmids
pET28a	Kanr expression vector with the 6His-tag coding sequence	Novagen
pETadcR	pET derivative for expression 6His-StsR	This study
pDL278	E. coli-Streptococcus shuttle vector (Sper)	LeBlanc et al., 1992
pDL278-actA	pDL278 derivative for overexpression of smu_386 in S. mutans	This study
pDL278-actB	pDL278 derivative for overexpression of smu_639 in S. mutans	This study
pDL278-actC	pDL278 derivative for overexpression of smu_844 in S. mutans	This study
pDL278-actD	pDL278 derivative for overexpression of smu_850 in S. mutans	This study
pDL278-actE	pDL278 derivative for overexpression of smu_1072c in S. mutans	This study
pDL278-actF	pDL278 derivative for overexpression of smu_1154c in S. mutans	This study
pDL278-actG	pDL278 derivative for overexpression of smu_1253c in S. mutans	This study
pDL278-actH	pDL278 derivative for overexpression of smu_1392c in S. mutans	This study
pDL278-actI	pDL278 derivative for overexpression of smu_1483c in S. mutans	This study
pDL278-actJ	pDL278 derivative for overexpression of smu_1511c in S. mutans	This study
pDL278-actK	pDL278 derivative for overexpression of smu_1558c in S. mutans	This study
pDL278-actL	pDL278 derivative for overexpression of smu_1654c in S. mutans	This study
pDL278-actM	pDL278 derivative for overexpression of smu_1730c in S. mutans	This study
pDL278-actN	pDL278 derivative for overexpression of smu_2055 in S. mutans	This study
pDL278-actO	pDL278 derivative for overexpression of smu_2072c in S. mutans	This study
