# Supplementary material for: Acetylation of glucosyltransferases regulates Streptococcus mutans biofilm formation and virulence
Source: PLoS Pathog. 2021 Dec 3;17(12):e1010134. doi: 10.1371/journal.ppat.1010134 (PMC8673623; doi:10.1371/journal.ppat.1010134)
Supplement: S2 Table — (XLSX) [file ppat.1010134.s005.xlsx]

## Sheet: Sheet1
S2 Table. Primers used in this study.
Primers	Sequence (5’ to 3’)	Used in
pDL278 F	GTCGACCTGCAGGCATGC	Overexpression
pDL278 R	GAGCTCGAATTCACTGGCCG	Overexpression
actA LDHF	CGGCCAGTGAATTCGAGCTCAGAGCCCGAGCAACAATAACACT	Overexpression
actA LDHR	CTTTCATCATGTTCTAAACATCTCCTTATAATTT	Overexpression
actA overF	TGTTTAGAACATGATGAAAGATGAGAAAAACCAAG	Overexpression
actA overR	TTGCATGCCTGCAGGTCGACTTAATAATCTATTAAACCTTCACGT	Overexpression
actB LDHF	CGGCCAGTGAATTCGAGCTCAGAGCCCGAGCAACAATAACACT	Overexpression
actB LDHR	TGGTAGTCATGTTCTAAACATCTCCTTATAATTT	Overexpression
actB overF	TGTTTAGAACATGACTACCACTATCCGTCA	Overexpression
actB overR	TTGCATGCCTGCAGGTCGACTTAGGAAAAATAATCTATTCCCTCT	Overexpression
actC LDHF	CGGCCAGTGAATTCGAGCTCAGAGCCCGAGCAACAATAACACT	Overexpression
actC LDHR	TTAAAGTCATGTTCTAAACATCTCCTTATAATTT	Overexpression
actC overF	TGTTTAGAACATGACTTTAACTCAACAAAAAGTG	Overexpression
actC overR	TTGCATGCCTGCAGGTCGACCTATACTGTTATTAGCACTAAGC	Overexpression
actD LDHF	CGGCCAGTGAATTCGAGCTCAGAGCCCGAGCAACAATAACACT	Overexpression
actD LDHR	TAACTGGCATGTTCTAAACATCTCCTTATAATTT	Overexpression
actD overF	TGTTTAGAACATGCCAGTTAATCAGTATCAG	Overexpression
actD overR	TTGCATGCCTGCAGGTCGACTTAACAATCTTTTAATGCTTTTATC	Overexpression
actE LDHF	CGGCCAGTGAATTCGAGCTCAGAGCCCGAGCAACAATAACACT	Overexpression
actE LDHR	TTATTTTCATGTTCTAAACATCTCCTTATAATTT	Overexpression
actE overF	TGTTTAGAACATGAAAATAAGAAATGCTTGTAAA	Overexpression
actE overR	TTGCATGCCTGCAGGTCGACTTAATCAAGCAAACGTTTTTG	Overexpression
actF LDHF	CGGCCAGTGAATTCGAGCTCAGAGCCCGAGCAACAATAACACT	Overexpression
actF LDHR	TCACTGCCATGTTCTAAACATCTCCTTATAATTT	Overexpression
actF overF	TGTTTAGAACATGGCAGTGAAAGAACCGC	Overexpression
actF overR	TTGCATGCCTGCAGGTCGACTTAAAACCAGCGCCTTTGC	Overexpression
actG LDHF	CGGCCAGTGAATTCGAGCTCAGAGCCCGAGCAACAATAACACT	Overexpression
actG LDHR	GAACGATCATGTTCTAAACATCTCCTTATAATTT	Overexpression
actG overF	TGTTTAGAACATGATCGTTCATTTTTCAG	Overexpression
actG overR	TTGCATGCCTGCAGGTCGACTTATAACTTATAGACAAAATAATAA	Overexpression
actH LDHF	CGGCCAGTGAATTCGAGCTCAGAGCCCGAGCAACAATAACACT	Overexpression
actH LDHR	TAATAGACATGTTCTAAACATCTCCTTATAATTT	Overexpression
actH overF	TGTTTAGAACATGTCTATTAGATTGGCACA	Overexpression
actH overR	TTGCATGCCTGCAGGTCGACTTAAAGAATTTTCTCCATTTTCGT	Overexpression
actI LDHF	CGGCCAGTGAATTCGAGCTCAGAGCCCGAGCAACAATAACACT	Overexpression
actI LDHR	CGCCGTACATGTTCTAAACATCTCCTTATAATTT	Overexpression
actI overF	TGTTTAGAACATGTACGGCGGAGCTGGT	Overexpression
actI overR	TTGCATGCCTGCAGGTCGACTCATATGCTGTTCCTTTCAGTCACA	Overexpression
actJ LDHF	CGGCCAGTGAATTCGAGCTCAGAGCCCGAGCAACAATAACACT	Overexpression
actJ LDHR	CCTGTGACATGTTCTAAACATCTCCTTATAATTT	Overexpression
actJ overF	TGTTTAGAACATGTCACAGGTTGAAATTAGAAAAG	Overexpression
actJ overR	TTGCATGCCTGCAGGTCGACCTAACTTAAAGACTTTTTAAGCAAC	Overexpression
actK LDHF	CGGCCAGTGAATTCGAGCTCAGAGCCCGAGCAACAATAACACT	Overexpression
actK LDHR	ATATATCCATGTTCTAAACATCTCCTTATAATTT	Overexpression
actK overF	TGTTTAGAACATGGATATATGGACACAGTTAGGAC	Overexpression
actK overR	TTGCATGCCTGCAGGTCGACTTACTCATAACTTTTATCACCTGCT	Overexpression
actL LDHF	CGGCCAGTGAATTCGAGCTCAGAGCCCGAGCAACAATAACACT	Overexpression
actL LDHR	GGACTGCCATGTTCTAAACATCTCCTTATAATTT	Overexpression
actL overF	TGTTTAGAACATGGCAGTCCTCAGTTCTG	Overexpression
actL overR	TTGCATGCCTGCAGGTCGACTTAAAAGCCATGATAATCTGCTTCA	Overexpression
actM LDHF	CGGCCAGTGAATTCGAGCTCAGAGCCCGAGCAACAATAACACT	Overexpression
actM LDHR	GAATAAGCATGTTCTAAACATCTCCTTATAATTT	Overexpression
actM overF	TGTTTAGAACATGCTTATTCGACAAGTGACAATG	Overexpression
actM overR	TTGCATGCCTGCAGGTCGACCTAAATCTTAGGATTTTCCCAAATC	Overexpression
actN LDHF	CGGCCAGTGAATTCGAGCTCAGAGCCCGAGCAACAATAACACT	Overexpression
actN LDHR	TTATTTTCATGTTCTAAACATCTCCTTATAATTT	Overexpression
actN overF	TGTTTAGAACATGAAAATAAGCCCTATGTTAC	Overexpression
actN overR	TTGCATGCCTGCAGGTCGACTTATTTGGCATAGGCAGC	Overexpression
actO LDHF	CGGCCAGTGAATTCGAGCTCAGAGCCCGAGCAACAATAACACT	Overexpression
actO LDHR	ATTTTAACATGTTCTAAACATCTCCTTATAATTT	Overexpression
actO overF	TGTTTAGAACATGTTAAAATTACGTAGACCGACT	Overexpression
actO overR	TTGCATGCCTGCAGGTCGACTCACTCTTCCACTCTCCTGGT	Overexpression
actG upF	CATCCTGCCTTCGGAACT	In-frame deletion construction
actG upR	GAGTGTTATTGTTGCTCGGGATCATCACCGCTACTCC	In-frame deletion construction
actG dnF	GGTATACTACTGACAGCTTCGGAGGTGGCCATGCATAT	In-frame deletion construction
actG dnR	TCCATACGTCCTTCACCG	In-frame deletion construction
actG checkF	TTTCCTATGTCAGCACTTCTT	In-frame deletion construction
actG checkR	GGCGTGCGTCTAGCTACA	In-frame deletion construction
actG updnR	ATATGCATGGCCACCTCCGATCATCACCGCTACTCC	In-frame deletion construction
actH upF	CAGCAGGAGATTGCAATG	In-frame deletion construction
actH upR	GAGTGTTATTGTTGCTCGGAGACATAGAAGTCTCCTT	In-frame deletion construction
actH dnF	GGTATACTACTGACAGCTTCAAAACCTTTAAAGCACTATTT	In-frame deletion construction
actH dnR	CGGAGCACAGCAAGTGTT	In-frame deletion construction
actH checkF	TGTCCATGGATGATGACG	In-frame deletion construction
actH checkR	TGGTACTGCTGATAGTCC	In-frame deletion construction
actH updnR	AAATAGTGCTTTAAAGGTTTTAGACATAGAAGTCTCCTT	In-frame deletion construction
Ldh F	CCGAGCAACAATAACACTC	In-frame deletion construction
Erm R	GAAGCTGTCAGTAGTATACC	In-frame deletion construction
16S F	CCATGTGTAGCGGTGAAATGC	qRT-PCR
16S R	TCATCGTTTACGGCGTGGAC	qRT-PCR
actG F	CTTAAGCACGCGCTCCTATC	qRT-PCR
actG R	CACCCTCAAAAGGCACATCT	qRT-PCR
