# Supplementary material for: Acetylation of glucosyltransferases regulates Streptococcus mutans biofilm formation and virulence
Source: PLoS Pathog. 2021 Dec 3;17(12):e1010134. doi: 10.1371/journal.ppat.1010134 (PMC8673623; doi:10.1371/journal.ppat.1010134)
Supplement: S3 Table — (XLSX) [file ppat.1010134.s006.xlsx]

## Sheet: Sheet1
S3 Table. Identified proteins in MS analysis.
Accession	Protein names	Gene names	MW [kDa]	Protein score	Sequence coverage (%)	Unique Peptides	Peptides	PSMs
P13470	Glucosyltransferase-SI	gtfC	162.87	6382.4	58.28	39	84	165
P08987	Glucosyltransferase-I	gtfB	165.75	5706.34	70.66	44	89	146
P49331	Glucosyltransferase-S	gtfD	163.29	417.1	8.07	8	10	10
Q9XB21	DNA-binding protein HU	hup	9.7	66.4	19.78	2	2	2
P45596	Phosphocarrier protein HPr	ptsH	8.93	41.7	12.64	1	1	1
P23504	Cell surface antigen I/II	spaP	169.87	26.57	0.7	1	1	1
Q8DV79	Putative competence protein	SMU_626	85.49	20.71	1.08	1	1	1
