# Supplementary material for: Acetylation of glucosyltransferases regulates Streptococcus mutans biofilm formation and virulence
Source: PLoS Pathog. 2021 Dec 3;17(12):e1010134. doi: 10.1371/journal.ppat.1010134 (PMC8673623; doi:10.1371/journal.ppat.1010134)
Supplement: S4 Table — (XLSX) [file ppat.1010134.s007.xlsx]

## Sheet: Sheet1
S4 Table. Information of each ECC clinically isolated sample.
Patient Number	Sample Name	Gender	Age (month)	DMFT Score
1	18p	Male	60	19
2	26p	Female	57	14
3	30p	Female	42	6
4	9p	Male	52	6
5	34p	Male	62	10
6	103p	Female	60	2
7	106p	Male	48	2
